# Supplementary material for: Impact of Imaging Modality on AI-Based Detection of Incidental Maxillary Sinus Pathology: Comparison of Panoramic Radiography and CBCT
Source: Diagnostics (Basel). 2026 May 28;16(11):1667. doi: 10.3390/diagnostics16111667 (PMC13257295; doi:10.3390/diagnostics16111667)
Supplement: Supplementary file 1 [file diagnostics-16-01667-s001.zip]

Archive with 3 entries (3 files):
- Supplementary Table S1.pdf
- Supplementary Tables S2 and S3.pdf
- Supplementary Table S4 Analysis dataset Sinuses AI results and Consesnus spreadsheet.xlsx
