# Supplementary material for: Impact of Imaging Modality on AI-Based Detection of Incidental Maxillary Sinus Pathology: Comparison of Panoramic Radiography and CBCT
Source: Diagnostics (Basel). 2026 May 28;16(11):1667. doi: 10.3390/diagnostics16111667 (PMC13257295; doi:10.3390/diagnostics16111667)
Supplement: Supplementary file 1 [file diagnostics-16-01667-s001.zip › Supplementary Table S4 Analysis dataset Sinuses AI results and Consesnus spreadsheet.xlsx]

## Sheet: AI
No.	Code	AI DIAGNOCAT
		PAN	CBCT
		Yes - 1, No - 0, Side	Yes - 1, No - 0, Side
1	A001	1, R	1, R L
2	A003	0	0
3	A005	0	0
4	A006	1, R	1, L
5	A008	0	1, R
6	A010	0	1, R L
7	A013	0	0
8	A015	0	1, L
9	A016	0	1, L
10	A017	0	0
11	A018	0	0
12	A020	1, R	0
13	A021	1, R	1, R
14	A022	0	0
15	A023	0	1, L
16	A024	0	1, R
17	A025	1, L	1, R
18	A026	1, L	0
19	A027	0	0
20	A029	0	0
21	C006	0	0
22	C010	1, R	1, L
23	C015	0	0
24	C016	0	1, R L
25	C018	0	0
26	C019	0	0
27	C020	0	0
28	C022	1, R	1, L
29	C023	0	1, L
30	C032	0	0
31	C034	0	0
32	C037	1, R	0
33	C040	1, R	1, R
34	C041	0	0
35	C043	1, L	1, R
36	C044	1, L	0
37	C048	0	0
38	C051	1, R	1, R
39	C052	0	1, L
40	C053	0	0
41	C055	0	0
42	C058	0	1, R
43	C062	0	0
44	C063	1, L	0
45	C064	1, R L	1, R L
46	C066	1, R	1, L
47	C068	0	1, L
48	C069	0	1, R
49	C072	1, L	0
50	C073	0	1, R L
51	C076	0	1, R L
52	C080	0	0
53	C081	0	1, L
54	C082	0	1, R L
55	C094	0	0
56	C095	1, L	1, L
57	C099	1, R	1, L
58	C100	0	0
59	C101	0	0
60	C103	0	0
61	C105	0	1, R
62	C107	1, L	1, L
63	C109	0	1, R L
64	C112	0	0
65	C113	1, R	1, R L
66	C114	0	0
67	C115	0	0
68	C116	1, R L	0
69	C119	1, L	1, R L
70	C123	0	1, R
71	C125	0	0
72	C127	0	0
73	C130	0	1, L
74	C132	0	1, R L
75	C137	1, L	0
76	B002	0	0
77	B003	0	0
78	B004	1, L	0
79	B005	0	1, L
80	B006	0	1, R
81	B007	1, R	1, R
82	B008	0	1, L
83	B009	0	0
84	B010	1, L	1, L
85	B011	1, R L	0
86	B012	1, L	1, L
87	B013	1, L	0
88	B015	0	1, L
89	B016	0	0
90	B017	1, L	0
91	B018	1, L	0
92	B019	0	0
93	B020	1, R	1, R L
94	B021	1, L	1, R
95	B022	0	1, R
96	B023	0	1, R L
97	B024	0	0
98	B025	0	1, L
99	B026	1, L	0
100	B027	1, L	0
101	B028	0	0
102	B029	0	0
103	B030	0	0
104	B031	1, L	1, R L
105	B032	1, R	1, R L
106	B033	0	1, R
107	B034	0	1, L
108	B035	1, R	1, L
109	B036	0	1, R
110	B037	1, R	1, L
111	B038	0	1, L
112	B039	0	0
113	B040	0	1, R L
114	B041	0	1, L
115	B042	1, L	1, R L
116	B043	1, R	1, R L
117	B044	1, R	1, R
118	B045	1, L	1, L
119	B046	0	0
120	B047	1, R	1, R
121	B048	0	1, R
122	B049	0	0
123	B050	0	1, L
124	B051	1, R	1, R L
125	B052	0	1, L
126	B053	0	1, R L
127	B054	0	1, R
128	B055	1, L	0
129	A030	0	0
130	A031	0	1, R
131	A032	0	0
132	A033	0	0
133	A035	0	1, L
134	A036	0	1, L
135	A037	0	1 L
136	A039	1, L	0
137	A040	0	0
138	A041	0	1, R L
139	A042	0	1, R L
140	A043	0	0
141	A044	0	1 L
142	A045	0	1, R L
143	A046	0	0
144	A047	0	0
145	A048	1, L	1 L
146	A050	1, R	1 L
147	A051	0	0
148	A052	0	1 L
149	A053	0	0
150	A054	1, L	1, R
151	A055	0	1, R
152	A057	0	1, R L
153	A059	0	0
154	A060	0	1, R L
155	A061	0	0
156	A063	1, R L	0
157	A065	1 L	1, R L
158	A066	0	1, R
159	A069	0	0
160	A070	0	0
161	A071	1, L	0
162	C002	0	0
163	C036	1, L	1, L
164	C038	0	0
165	C096	0	1, L
166	C126	0	0

## Sheet: Reader Consensus
No.	Code	READER CONSENSUS
		Any abnormalities	Mucous thickening		Polyps / cysts		Free fluid
		Yes - 1, No - 0	Yes - 1, No - 0	[mm], side (R/L)	Yes - 1, No - 0	dimensions	Yes - 1, No - 0	grubość [mm]
1	A001	1	1	5 R, 5 L	0		0	0
2	A003	1	1	4, L	0		0	0
3	A005	1	1	3 L	0	0	0	0
4	A006	1	1	3, R	1	11 x 10 x 10 L	0	0
5	A008	0	0	0	0	0	0	0
6	A010	1	1	5 R, 5 L	0	0	0	0
7	A013	1	1	3, L	0	0	0	0
8	A015	0	0	0	0	0	0	0
9	A016	0	0	0	0	0	0	0
10	A017	1	1	3 R, 4 L	0	0	0	0
11	A018	0	0	0	0	0	0	0
12	A020	0	0	0	0	0	0	0
13	A021	1	1	3, R	0	0	0	0
14	A022	0	0	0	0	0	0	0
15	A023	1	0	0	1	9 x 4 x 6 L	0	0
16	A024	1	0	0	1	11 X 11 X 7 R	0	0
17	A025	0	0	0	0	0	0	0
18	A026	1	1	6 R, 6 L	1	7 X 5 X 6 L	0	0
19	A027	0	0	0	0	0	0	0
20	A029	1	1	4 R, 5 L	0	0	0	0
21	C006	1	1	3, L	0	0	0	0
22	C010	1	0	0	1	9 x 11 x 9 L	0	0
23	C015	1	1	4, R	0	0	0	0
24	C016	1	1	4 R, 5 L	0	0	0	0
25	C018	0	0	0	0	0	0	0
26	C019	1	1	3 L	0	0	0	0
27	C020	0	0	0	0	0	0	0
28	C022	1	1	4 R, 4 L	0	0	0	0
29	C023	0	0	0	0	0	0	0
30	C032	1	1	4, L	0	0	0	0
31	C034	1	0	0	1	3 X 4 X 4 L	0	0
32	C037	0	0	0	0	0	0	0
33	C040	0	0	0	0	0	1	3, R
34	C041	0	0	0	0	0	0	0
35	C043	0	0	0	0	0	0	0
36	C044	1	1	5 R, 6 L	1	5 X 7 X 6 L	0	0
37	C048	0	0	0	0	0	0	0
38	C051	1	0	0	1	17 x 13 x 13 i 5 x 9 x 9 R	0	0
39	C052	1	1	3 R, 3 L	1	13 x 13 x 23 L	0	0
40	C053	1	1	3 R, 6 L	0	0	1	3 L
41	C055	0	0	0	0	0	0	0
42	C058	1	1	4 R, 4 L	0	0	0	0
43	C062	1	1	5 L	0	0	0	0
44	C063	0	0	0	0	0	0	0
45	C064	1	1	5 R, 7 L	1	17 x 12 x 14 R	0	0
46	C066	1	1	11 R, 7 L	0	0	0	0
47	C068	1	1	3 R, 6 L	0	0	0	0
48	C069	1	1	19 R	0	0	1	5, R
49	C072	0	0	0	0	0	0	0
50	C073	1	1	17 R, 10 L	1	14 x 16 x 17 R, 13 x 12 x 16	0	0
51	C076	1	1	5 R, 6 L	1	8 x 5 x 6 R, 9 x 6 x 5 L	0	0
52	C080	0	0	0	0	0	0	0
53	C081	1	1	4 R, 15 L	1	6 x 5 x 6 R	0	0
54	C082	1	1	6 R, 8 L	0	0	0	0
55	C094	0	0	0	0	0	0	0
56	C095	1	1	5 L	1	18 x 16 x 18 i 13 x 10 x 12 L	0	0
57	C099	1	1	3 R, 10 L	0	0	0	0
58	C100	1	1	5 R, 4 L	1	7 x 5 x 7 R, 11 x 8 x 13 L	0	0
59	C101	1	1	4 R, 4 L	0	0	1	8 L
60	C103	1	1	3, R	0	0	0	0
61	C105	0	0	0	0	0	0	0
62	C107	1	1	4 R, 15 L	0	0	0	0
63	C109	1	1	4 R, 12 L	1	16 x 21 x 20 R, 17 x 24 x 30 L	0	0
64	C112	1	1	5 R, 4 L	0	0	0	0
65	C113	1	1	16 R, 19 L	0	0	0	0
66	C114	0	0	0	0	0	0	0
67	C115	1	1	9 L	0	0	0	0
68	C116	1	0	0	1	3 x 6 x 5 R	0	0
69	C119	1	1	5 R, 4 L	1	10 x 15 x 9 i 4 x 4 x 6 L	0	0
70	C123	1	1	3, R	0	0	0	0
71	C125	0	0	0	0	0	0	0
72	C127	1	1	3, R	0	0	0	0
73	C130	1	1	4 R, 9 L	1	11 x 10 x 10 L	0	0
74	C132	1	1	9 R, 8 L	0	0	1	10 R, 7 L
75	C137	1	1	4, R	0	0	0	0
76	B002	0	0	0	0	0	0	0
77	B003	1	1	3 R, 3 L	0	0	0	0
78	B004	1	1	9, R	0	0	0	0
79	B005	1	1	3, R	0	0	0	0
80	B006	1	0	0	0	23 x 31 x 23 i 3 x 5 x 4 R	0	0
81	B007	1	1	4 R, 3 L	1	4 x 5 x 6 R	0	0
82	B008	1	1	7 R, 9 L	0	0	0	0
83	B009	0	0	0	0	0	0	0
84	B010	1	1	3 R, 4 L	1	13 x 7 x 10 R, 16 x 15 x 13 L	0	0
85	B011	1	1	3, R	0	0	0	0
86	B012	1	1	4 R, 8 L	0	0	0	0
87	B013	1	1	3, L	0	0	0	0
88	B015	1	1	3 L	0	0	0	0
89	B016	0	0	0	0	0	0	0
90	B017	0	0	0	0	0	0	0
91	B018	1	1	3, L	0	0	0	0
92	B019	1	1	4 R, 7 L	0	0	0	0
93	B020	1	1	4, R	1	7 x 11 x 10 L	0	0
94	B021	1	1	4, R	0	0	0	0
95	B022	1	1	10, R	0	0	0	0
96	B023	1	1	8 R, 8 L	1	8 x 9 x 9 L	0	0
97	B024	1	1	4 R, 6 L	0	0	0	0
98	B025	0	0	0	0	0	0	0
99	B026	0	0	0	0	0	0	0
100	B027	1	1	3, R	0	0	0	0
101	B028	0	0	0	0	0	0	0
102	B029	0	0	0	0	0	0	0
103	B030	0	0	0	0	0	0	0
104	B031	1	1	8 R, 6 L	0	0	0	0
105	B032	1	1	11 R, 9 L	0	0	0	0
106	B033	1	1	8, R	0	0	0	0
107	B034	0	0	0	0	0	0	0
108	B035	1	1	6 R, 7 L	0	0	0	0
109	B036	1	1	5, R	0	0	0	0
110	B037	1	1	6 R, 13 L	0	0	0	0
111	B038	0	0	0	0	0	0	0
112	B039	0	0	0	0	0	0	0
113	B040	1	1	5 R, 5 L	0	0	0	0
114	B041	1	1	5 L	0	0	0	0
115	B042	1	1	6 R, 7 L	0	0	0	0
116	B043	1	1	7 R, 9 L	0	0	0	0
117	B044	1	1	4 R, 3 L	1	11 x 13 x 9 R	0	0
118	B045	1	1	6 R, 7 L	0	0	0	0
119	B046	0	0	0	0	0	0	0
120	B047	0	0	0	0	0	0	0
121	B048	1	1	6, R	0	0	0	0
122	B049	1	1	5 L	0	0	0	0
123	B050	1	1	3 R, 18 L	0	0	1	7 L
124	B051	1	1	9 R, 5 L	1	11 x 11 x 13 R	0	0
125	B052	1	1	6 R, 10 L	0	0	0	0
126	B053	1	1	5 R, 9 L	0	0	0	0
127	B054	1	1	3, R	0	0	0	0
128	B055	0	0	0	0	0	0	0
129	A030	1	1	3	0	0	0	0
130	A031	1	1	6 R, 5 L	0	0	0	0
131	A032	1	1	3 L	0	0	0	0
132	A033	0	0	0	0	0	0	0
133	A035	1	1	14 L	0	0	0	0
134	A036	1	0	0	1	7 x 6 x 7 L	0	0
135	A037	1	0	0	1	6 X 6 X 7 R, 13 X 10 X 11 L	0	0
136	A039	1	0	0	1	8 X 12 X 8 R, 6 X 5 X 7 L	0	0
137	A040	0	0	0	0	0	0	0
138	A041	1	1	17 R, 13 L	1	0	0	0
139	A042	1	1	5 R, 6 L	0	0	0	0
140	A043	0	0	0	0	0	0	0
141	A044	1	1	5 R, 20 L	1	5 X 6 X 6 R	0	0
142	A045	1	1	5 R, 9L	0	0	0	0
143	A046	1	1	3, R	0	0	0	0
144	A047	1	1	4 L	1	3 X 5 X 6 L	0	0
145	A048	1	0	0	1	19 X 16 X 18 i 13 x 13 x 12 L	0	0
146	A050	1	1	4 R, 12 L	0	0	0	0
147	A051	1	1	3 R, 5 L	1	7 x 7 x 7 R, 11 x 8 x 12 L	0	0
148	A052	1	1	5 R, 5 L	0	0	1	5 R, 10 L
149	A053	1	1	4, R	0	0	0	0
150	A054	0	0	0	0	0	0	0
151	A055	1	0	0	0	0	0	0
152	A057	1	1	5 R, 10 L	1	20 x 17 x 20 R, 27 X 18 X 34 L	1	5 L
153	A059	1	0	0	1	4 X 4 X 6 L	0	0
154	A060	1	1	5 R, 3 L	0	0	1	6, R
155	A061	1	0	0	1	12 X 13 X 15 L	0	0
156	A063	1	0	0	1	3 X 5 X 6 R	0	0
157	A065	1	1	6 R, 3 L	1	10 X 15 X 11 L	0	0
158	A066	1	1	4 R, 4 L	0	0	0	0
159	A069	1	1	3, R	0	0	0	0
160	A070	1	1	4 R, 3 L	1	12 x 11 x 13 i 10 X 10 X 7 i 8 X 6 X 8 L	0	0
161	A071	1	1	4 R, 3 L	0	0	0	0
162	C002	0	0	0	0	0	0	0
163	C036	1	0	0	1	15 x 12 x 12 L	0	0
164	C038	0	0	0	0	0	0	0
165	C096	1	1	13 L	0	0	0	0
166	C126	0	0	0	0	0	0	0
